# Supplementary material for: Phytophthora Species Involved in Alnus glutinosa Decline in Portugal
Source: Pathogens. 2023 Feb 8;12(2):276. doi: 10.3390/pathogens12020276 (PMC9966130; doi:10.3390/pathogens12020276)
Supplement: Supplementary file 1 [file pathogens-12-00276-s001.zip]

Archive with 1 entries (1 files):
- pathogens-2194170-supplementary.pdf
